# Supplementary material for: Molecular and Morphological Inference of Three Cryptic Species within the Merodon aureus Species Group (Diptera: Syrphidae)
Source: PLoS One. 2016 Aug 17;11(8):e0160001. doi: 10.1371/journal.pone.0160001 (PMC4988715; doi:10.1371/journal.pone.0160001)
Supplement: S1 Table — (XLSX) [file pone.0160001.s003.xlsx]

## Sheet: Sheet1
S1 Table. List of specimens used for molecular analysis and GenBank accession numbers for obtained sequences.
Taxon	Collecting locality	Latitude	Longitude	Sex	Laboratory code	GenBank accession number 3'COI	GenBank accession number 5'COI
M. atratus Oldenberg, 1919	Austria, Alps, Hohe Tauern. 10.08.2011. Leg. A. Vujić	N 47.166985	E 12.529874	male	AU507	KU365440	KU365504
M. atratus Oldenberg, 1919	Austria, Alps, Hohe Tauern. 10.08.2011. Leg. A. Vujić	N 47.166986	E 12.529875	female	AU509	KU365439	KU365503
M. atratus Oldenberg, 1919	Austria, Alps, Hohe Tauern. 10.08.2011. Leg. A. Vujić	N 47.166987	E 12.529876	female	AU510	KU365438	KU365502
M. atratus Oldenberg, 1919	Austria, Alps, Hohe Tauern. 10.08.2011. Leg. A. Vujić	N 47.166988	E 12.529877	female	AU511	KU365437	KU365501
M. atratus Oldenberg, 1919	Austria, Alps, Hohe Tauern. 10.08.2011. Leg. A. Vujić	N 47.166989	E 12.529878	female	AU512	KU365436	KU365500
M. atratus Oldenberg, 1919	Austria, Alps, Hohe Tauern. 10.08.2011. Leg. A. Vujić	N 47.166990	E 12.529879	female	AU513	KU365435	KU365499
M. atratus Oldenberg, 1919	Austria, Alps, Hohe Tauern. 10.08.2011. Leg. A. Vujić	N 47.166991	E 12.529880	female	AU514	KU365434	KU365498
M. atratus Oldenberg, 1919	Austria, Alps, Hohe Tauern. 10.08.2011. Leg. A. Vujić	N 47.166992	E 12.529881	female	AU515	KU365433	KU365497
M. atratus Oldenberg, 1919	Austria, Alps, Hohe Tauern. 10.08.2011. Leg. A. Vujić	N 47.166993	E 12.529882	female	AU516	KU365432	KU365496
M. atratus Oldenberg, 1919	Austria, Alps, Hohe Tauern. 10.08.2011. Leg. A. Vujić	N 47.166994	E 12.529883	female	AU517	KU365431	KU365495
M. atratus Oldenberg, 1919	Austria, Alps, Hohe Tauern. 10.08.2011. Leg. A. Vujić	N 47.166995	E 12.529884	female	GUN37	KU365442	KU365506
M. atratus Oldenberg, 1919	Austria, Alps, Hohe Tauern. 10.08.2011. Leg. A. Vujić	N 47.166996	E 12.529885	male	GUN39	KU365441	KU365505
M. atratus Oldenberg, 1919	Austria, Alps, Hohe Tauern. 10.08.2011. Leg. A. Vujić	N 47.166997	E 12.529886	male	N2	KU365428	KU365492
M. atratus Oldenberg, 1920	Austria, Alps, Hohe Tauern. 10.08.2011. Leg. A. Vujić	N 47.166998	E 12.529887	male	N8	KU365423	KU365487
M. atratus Oldenberg, 1921	Austria, Alps, Hohe Tauern. 10.08.2011. Leg. A. Vujić	N 47.166999	E 12.529888	male	N14	KU365430	KU365494
M. atratus Oldenberg, 1922	Austria, Alps, Hohe Tauern. 10.08.2011. Leg. A. Vujić	N 47.167000	E 12.529889	male	N27	KU365429	KU365493
M. atratus Oldenberg, 1923	Austria, Alps, Hohe Tauern. 10.08.2011. Leg. A. Vujić	N 47.167001	E 12.529890	male	N53	KU365427	KU365491
M. atratus Oldenberg, 1924	Austria, Alps, Hohe Tauern. 10.08.2011. Leg. A. Vujić	N 47.167002	E 12.529891	male	N65	KU365426	KU365490
M. atratus Oldenberg, 1925	Austria, Alps, Hohe Tauern. 10.08.2011. Leg. A. Vujić	N 47.167003	E 12.529892	male	N68	KU365425	KU365489
M. atratus Oldenberg, 1926	Austria, Alps, Hohe Tauern. 10.08.2011. Leg. A. Vujić	N 47.167004	E 12.529893	female	N72	KU365424	KU365488
Merodon virgatus Vujić et Radenković sp. nov.	Montenegro, Durmitor, Škrčko ždrijelo. 27.07.2011. Leg. A. Vujić	N 43.116177	E 19.017513	female	M50	KU365454	KU365518
Merodon virgatus Vujić et Radenković sp. nov.	Montenegro, Durmitor, Škrčko ždrijelo. 27.07.2011. Leg. A. Vujić	N 43.116178	E 19.017514	female	M51	KU365453	KU365517
Merodon virgatus Vujić et Radenković sp. nov.	Montenegro, Durmitor, Prutaš. 27.07.2011. Leg. A. Vujić	N 43.128271	E 19.003259	male	AU142	KU365463	KU365527
Merodon virgatus Vujić et Radenković sp. nov.	Montenegro, Durmitor, Škrčko ždrijelo. 27.07.2011. Leg. A. Vujić	N 43.116178	E 19.017514	male	AU144	KU365462	KU365526
Merodon virgatus Vujić et Radenković sp. nov.	Montenegro, Durmitor, Škrčko ždrijelo. 27.07.2011. Leg. A. Vujić	N 43.116178	E 19.017514	male	AU145	KU365461	KU365525
Merodon virgatus Vujić et Radenković sp. nov.	Montenegro, Durmitor, Škrčko ždrijelo. 27.07.2011. Leg. A. Vujić	N 43.116178	E 19.017514	male	AU146	KU365460	KU365524
Merodon virgatus Vujić et Radenković sp. nov.	Montenegro, Durmitor, Prutaš. 27.07.2011. Leg. A. Vujić	N 43.128271	E 19.003259	male	AU147	KU365459	KU365523
Merodon virgatus Vujić et Radenković sp. nov.	Montenegro, Durmitor, Škrčko ždrijelo. 27.07.2011. Leg. A. Vujić	N 43.116178	E 19.017514	male	GUN26	KU365457	KU365521
Merodon virgatus Vujić et Radenković sp. nov.	Montenegro, Durmitor, Prutaš. 27.07.2011. Leg. A. Vujić	N 43.128271	E 19.003259	male	GUN27	KU365456	KU365520
Merodon virgatus Vujić et Radenković sp. nov.	Montenegro, Durmitor, Prutaš. 27.07.2011. Leg. A. Vujić	N 43.128271	E 19.003259	male	GUN28	KU365455	KU365519
Merodon virgatus Vujić et Radenković sp. nov.	Montenegro, Prokletije, Ropojanska dolina. 20.07.2011. Leg. A. Vujić	N 42.516118	E 19.839714	female	AU241	KU365458	KU365522
Merodon virgatus Vujić et Radenković sp. nov.	Montenegro, Durmitor, Škrčko ždrijelo. 27.07.2011. Leg. A. Vujić	N 43.116178	E 19.017514	male	AU540	KU365452	KU365516
Merodon virgatus Vujić et Radenković sp. nov.	Montenegro, Durmitor, Škrčko ždrijelo. 27.07.2011. Leg. A. Vujić	N 43.116178	E 19.017514	male	AU542	KU365451	KU365515
Merodon virgatus Vujić et Radenković sp. nov.	Montenegro, Durmitor, Škrčko ždrijelo. 27.07.2011. Leg. A. Vujić	N 43.116178	E 19.017514	female	AU543	KU365450	KU365514
Merodon virgatus Vujić et Radenković sp. nov.	Greece, Mountain Olympus, Petrostrouga. 13-20.07.2013. Leg. K. Minachilis	N 40.109493	E 22.413195	male	AU544	KU365449	KU365513
Merodon virgatus Vujić et Radenković sp. nov.	Greece, Mountain Olympus, Petrostrouga. 10-17.07.2013. Leg. K. Minachilis	N 40.109493	E 22.413195	female	AU545	KU365448	KU365512
Merodon virgatus Vujić et Radenković sp. nov.	Greece, Mountain Olympus, Petrostrouga. 10-17.07.2013. Leg. K. Minachilis	N 40.109493	E 22.413195	female	AU546	KU365447	KU365511
Merodon virgatus Vujić et Radenković sp. nov.	Greece, Mountain Olympus, Petrostrouga. 10-17.07.2013. Leg. K. Minachilis	N 40.109493	E 22.413195	female	AU547	KU365446	KU365510
Merodon virgatus Vujić et Radenković sp. nov.	Greece, Mountain Olympus, Petrostrouga. 10-17.07.2013. Leg. K. Minachilis	N 40.109493	E 22.413195	female	AU550	KU365445	KU365509
Merodon virgatus Vujić et Radenković sp. nov.	Greece, Mountain Olympus, Pieira. 13-20.07.2013. Leg. J. Devalez	N 40.109493	E 22.413195	female	AU552	KU365444	KU365508
Merodon virgatus Vujić et Radenković sp. nov.	Greece, Mountain Olympus, Pieira. 13-20.07.2013. Leg. J. Devalez	N 40.109493	E 22.413195	male	AU553	KU365443	KU365507
Merodon balkanicus Šašić, Ačanski et Vujić sp. nov.	Serbia, Stara planina, Babin zub. 21.06.2012. Leg. A. Vujić	N 43.37404	E 22.620139	male	AU149	KU365466	KU365530
Merodon balkanicus Šašić, Ačanski et Vujić sp. nov.	Serbia, Stara planina, Babin zub. 21.06.2012. Leg. A. Vujić	N 43.37404	E 22.620139	male	AU150	KU365465	KU365529
Merodon balkanicus Šašić, Ačanski et Vujić sp. nov.	Serbia, Stara planina, Babin zub. 21.06.2012. Leg. A. Vujić	N 43.37404	E 22.620139	male	AU151	KU365464	KU365528
Merodon balkanicus Šašić, Ačanski et Vujić sp. nov.	Serbia, Stara planina, Babin zub. 21.06.2012. Leg. A. Vujić	N 43.37404	E 22.620139	male	GUN21	KU365471	KU365535
Merodon balkanicus Šašić, Ačanski et Vujić sp. nov.	Serbia, Stara planina, Babin zub. 21.06.2012. Leg. A. Vujić	N 43.37404	E 22.620139	male	GUN22	KU365470	KU365534
Merodon balkanicus Šašić, Ačanski et Vujić sp. nov.	Serbia, Stara planina, Babin zub. 21.06.2012. Leg. A. Vujić	N 43.37404	E 22.620139	male	GUN23	KU365469	KU365533
Merodon balkanicus Šašić, Ačanski et Vujić sp. nov.	Serbia, Stara planina, Babin zub. 21.06.2012. Leg. A. Vujić	N 43.37404	E 22.620139	male	GUN24	KU365468	KU365532
Merodon balkanicus Šašić, Ačanski et Vujić sp. nov.	Serbia, Stara planina, Babin zub. 21.06.2012. Leg. A. Vujić	N 43.37404	E 22.620139	male	GUN25	KU365467	KU365531
Archimicrodon sp.	South Africa, Kwazulu-Natal, Royal Natal NP. 04.12.2012. Leg. G. Ståhls	S 28.690833	E 28.941111	male	Y1778	KU365419	KU365483
Xanthogramma citrofasciatum (De Geer, 1776)	Serbia, Dubašnica, Manastirište. 03.05.2012. Leg. A. Vujić	N 44.018599	E 21.960190	female	MS39	KU365420	KU365484
Eumerus amoenus Loew, 1848	Italy, Sicily, via Messina-Catania. 05.04.2015. Leg. A. Vujić, S. Radenković, Z. Nedeljković, J. Ačanski, M. Miličić	N 38.027145	E 15.44119	male	AU736	KU365421	KU365485
Merodon albifasciatus Macquart, 1842	Greece, Crete, Rethymnon. 25.04.2014. Leg. A. Vujić	N 35.138514	E 24.67051	male	AU189	KU365422	KU365486
