# Supplementary material for: Molecular and Morphological Inference of Three Cryptic Species within the Merodon aureus Species Group (Diptera: Syrphidae)
Source: PLoS One. 2016 Aug 17;11(8):e0160001. doi: 10.1371/journal.pone.0160001 (PMC4988715; doi:10.1371/journal.pone.0160001)
Supplement: S2 Table — (XLSX) [file pone.0160001.s004.xlsx]

## Sheet: Sheet1
S2 Table. Haplotypes of combined COI sequences of Merodon atratus species complex.
Haplotypes	Sequence ID
I	N8, N68, N65, N53, N2, N27, N14, AU517, AU516, AU515, AU514, AU512, AU510, AU509, AU507, Gun39, Gun37
II	N72
III	M51, AU543, GUN26, GUN27, GUN28, AU144, AU142, AU241
IV	M50
V	AU553
VI	AU552, AU550, AU547, AU546, AU545, AU544
VII	AU542
VIII	AU540
IX	AU513
X	AU511
XI	AU151, AU149, GUN23, GUN24
XII	AU150, GUN21, GUN22, GUN25
XIII	AU147
XIV	AU146
XV	AU145
