# Supplementary material for: Molecular and Morphological Inference of Three Cryptic Species within the Merodon aureus Species Group (Diptera: Syrphidae)
Source: PLoS One. 2016 Aug 17;11(8):e0160001. doi: 10.1371/journal.pone.0160001 (PMC4988715; doi:10.1371/journal.pone.0160001)
Supplement: S3 Table — (XLSX) [file pone.0160001.s005.xlsx]

## Sheet: Sheet1
Table S3. List of specimens used for wing geometric morphometric analysis, by geographical area and species.
Species complex	Species	Locality	Male	Female	Sample size
Merodon atratus	M. atratus	Austria, Alps, Hohe Tauern	3	12	15
	M.balkanicus sp. nov.	Serbia, Stara planina	7	4	11
	M. virgatus sp. nov.	Greece, Olympus	2	10	12
		Montenegro, Durmitor	9	16	25
