# Supplementary material for: Molecular and Morphological Inference of Three Cryptic Species within the Merodon aureus Species Group (Diptera: Syrphidae)
Source: PLoS One. 2016 Aug 17;11(8):e0160001. doi: 10.1371/journal.pone.0160001 (PMC4988715; doi:10.1371/journal.pone.0160001)
Supplement: S4 Table — (XLSX) [file pone.0160001.s006.xlsx]

## Sheet: Sheet1
Table S4. List of male specimens used for surstylus geometric morphometric analysis, by geographical area and species.
Species complex	Species	Locality	Sample size
Merodon atratus	M. atratus	Austria, Alps, Hohe Tauern	8
	M.balkanicus sp. nov.	Serbia, Stara planina	7
	M. virgatus sp. nov.	Greece, Olympus	4
		Montenegro, Durmitor	7
