# Supplementary material for: Molecular and Morphological Inference of Three Cryptic Species within the Merodon aureus Species Group (Diptera: Syrphidae)
Source: PLoS One. 2016 Aug 17;11(8):e0160001. doi: 10.1371/journal.pone.0160001 (PMC4988715; doi:10.1371/journal.pone.0160001)
Supplement: S5 Table — (XLSX) [file pone.0160001.s007.xlsx]

## Sheet: Sheet1
Table S5. Results of PCA and ANOVA.
	PCA			ANOVA
	Eigenvalue	% Total (variance)	Cumulative (%)	F	p
PC1	3.18	18	18	17.7123	0
PC2	2.48	14	31	36.6293	0
PC3	2.04	11	43	2.6645	0.73753
PC4	1.74	10	52	7.14359	0.001196
PC5	1.38	8	60	32.8201	0
PC6	1.21	7	67	2.04418	0.133971
PC7	1.12	6	73	1.98894	0.141326
